# Supplementary material for: Decreased Platelet Aggregation in Patients with Decompensated Liver Cirrhosis and TIPS Implantation
Source: Biomedicines. 2023 Jul 21;11(7):2057. doi: 10.3390/biomedicines11072057 (PMC10508239; doi:10.3390/biomedicines11072057)
Supplement: Supplementary file 1 [file biomedicines-11-02057-s001.zip]

Archive with 1 entries (1 files):
- biomedicines-2491385-supplementary.pdf
